# Supplementary material for: Filamentous prophage Pf4 promotes genetic exchange in Pseudomonas aeruginosa
Source: ISME J. 2024 Jan 10;18(1):wrad025. doi: 10.1093/ismejo/wrad025 (PMC10837833; doi:10.1093/ismejo/wrad025)
Supplement: Pf4_Source_data_wrad025 [file pf4_source_data_wrad025.xlsx]

## Sheet: Figure1A
Donor	Recipient	Transfer fraction（%）
		Rep1	Rep2	Rep3
Pf4_TetR	Parental-pPSV37	0.0025	0.00667	0.00444
∆Pf4_TetR	Parental-pPSV37	ND	ND	ND

## Sheet: Figure1C
Donor	Recipient	Transfer fraction（%）
		Rep1	Rep2	Rep3	Rep4	Rep5
Pf4_CarbR	Parental-pPSV37	0.00375	0.0075	0.00625	0.0082	0.006
∆Pf4_CarbR	Parental-pPSV37	ND	ND	ND	ND	ND
Pf4_CarbR	G1--pPSV37	0.005	0.0075	0.00214	0.0125	0.004
∆Pf4_CarbR	G1--pPSV37	ND	ND	ND	ND	ND
Pf4_CarbR	G1--pPSV37	0.00333333	0.00556	0.00257	0.006	0.014
∆Pf4_CarbR	G1--pPSV37	ND	ND	ND	ND	ND

## Sheet: Figure2A
	Donor	Recipient	Transfer fraction（%）
			Rep1	Rep2	Rep3	Rep4
\	Pf4_TetR	Parental-pPSV37	0.003	0.0045	0.0025	0.00333
	∆Pf4_TetR	Parental-pPSV37	ND	ND	ND	ND
	Pf4_TetR ∆pilA	Parental-pPSV37	0.0025	0.009	0.0045	0.004
	∆Pf4_TetR ∆pilA	Parental-pPSV37	ND	ND	ND	ND
	Pf4::TetR	Parental-pPSV37	ND	ND	ND	ND
pXisF4	Pf4_TetR	Parental-pPSV37	1	1.92308	1.25	1
	∆Pf4_TetR	Parental-pPSV37	0.0004	0.0025	0.0005	0.0002
	Pf4_TetR∆pilA	Parental-pPSV37	0.4	0.4	1.16667	2
	∆Pf4_TetR ∆pilA	Parental-pPSV37	ND	ND	ND	ND
	Pf4::TetR	Parental-pPSV37	ND	ND	ND	ND

## Sheet: Figure2F
Donor	Recipient	Transfer fraction（%）
		Rep1	Rep2	Rep3
Pf4_TetR	Parental-pPSV37	7.5e-05	0.00016	0.00025
∆Pf4_TetR	Parental-pPSV37	ND	ND	ND
Pf4_TetR-pXisF4	Parental-pPSV37	0.0133333	0.0142857	0.0333333
∆Pf4_TetR-pXisF4	Parental-pPSV37	ND	ND	ND

## Sheet: Figure3D
Donor	Recipient	Transfer fraction（%）
		Rep1	Rep2	Rep3
Pf4_TetR	Parental-pPSV37	0.0062	0.003704	0.004071
∆Pf4_TetR	Parental-pPSV37	ND	ND	ND

## Sheet: Figure3F
Donor	Recipient	Transfer fraction（%）
		Rep1	Rep2	Rep3
Pf5_TetR	Parental-pPSV37	0.000333333	0.000222222	0.001
∆Pf5_TetR	Parental-pPSV37	ND	ND	ND

## Sheet: FigureS1B
	Donor	Recipient	log10 c.f.u./mL
			Rep1	Rep2	Rep3
PAO1 with GenR	Pf4_TetR	Parental-pPSV37	9.60206	9	9.47712
	∆Pf4_TetR	Parental-pPSV37	9.20412	9.42597	9.30103
PAO1 with TetR	Pf4_TetR	Parental-pPSV37	9.52288	9.47712	9.77815
	∆Pf4_TetR	Parental-pPSV37	9.56427	9.60206	9.66901
PAO1 with TetR and GenR	Pf4_TetR	Parental-pPSV37	5	4.82391	5.12494
	∆Pf4_TetR	Parental-pPSV37	ND	ND	ND

## Sheet: FigureS1D
	Donor	Recipient	log10 c.f.u./mL
			Rep1	Rep2	Rep3	Rep4	Rep5
PAO1 with GenR	Pf4_CarbR	Parental-pPSV37	9.42597	9.42597	9.42597	9.22185	9.52288
	∆Pf4_CarbR	Parental-pPSV37	9.36798	9.66901	9.22185	9.30103	9.52288
	Pf4_CarbR	G1--pPSV37	9.42597	9.42597	9.66901	9.12494	9.52288
	∆Pf4_CarbR	G1--pPSV37	9.30103	9.52288	9.63682	9.60206	9.60206
	Pf4_CarbR	G1--pPSV37	9.60206	9.47712	9.66901	9.22185	9.22185
	∆Pf4_CarbR	G1--pPSV37	9.12494	9.42597	9.22185	9.60206	9.52288
PAO1 with CarbR	Pf4_CarbR	Parental-pPSV37	9.77815	9.66901	9.93785	9.47712	9.82391
	∆Pf4_CarbR	Parental-pPSV37	9.82391	9.77815	9.727	9.93785	9.52288
	Pf4_CarbR	G1--pPSV37	9.77815	9.56427	9.90309	9.42597	9.22185
	∆Pf4_CarbR	G1--pPSV37	9.42597	9.66901	9.90309	9.52288	9.82391
	Pf4_CarbR	G1--pPSV37	9.98528	9.42597	9.80163	9.52288	9.52288
	∆Pf4_CarbR	G1--pPSV37	9.42597	9.77815	9.727	9.52288	9.47712
PAO1 with CarbR and GenR	Pf4_CarbR	Parental-pPSV37	5	5.30103	5.22185	5.13566	5.30103
	∆Pf4_CarbR	Parental-pPSV37	ND	ND	ND	ND	ND
	Pf4_CarbR	G1--pPSV37	5.12494	5.30103	5	5.22185	5.12494
	∆Pf4_CarbR	G1--pPSV37	ND	ND	ND	ND	ND
	Pf4_CarbR	G1--pPSV37	5.12494	5.22185	5.07918	5	5.36798
	∆Pf4_CarbR	G1--pPSV37	ND	ND	ND	ND	ND

## Sheet: FigureS1E
	Donor	Recipient	log10 c.f.u./mL
			Rep1	Rep2	Rep3
PAO1 with GenR	Pf4_TetR	Pf4+-pPSV37	10.0911	9.42597	9.77815
	∆Pf4_TetR	Pf4+-pPSV37	9.93785	9.47712	9.60206
	∆Pf4_TetR-pXisF4	Pf4+-pPSV37	10.301	9.93785	9.93785
	∆Pf4_TetR-pXisF4	Pf4+-pPSV37	10.2218	10.0911	10.0142
	Pf4_TetR	∆Pf4-pPSV37	10.1249	9.60206	9.60206
	∆Pf4_TetR	∆Pf4-pPSV37	10.1249	9.60206	9.90309
	∆Pf4_TetR-pXisF4	∆Pf4-pPSV37	10	9.60206	9.98528
	∆Pf4_TetR-pXisF4	∆Pf4-pPSV37	10.301	10	9.727
PAO1 with TetR	Pf4_TetR	Pf4+-pPSV37	10.1027	9.77815	10.1027
	∆Pf4_TetR	Pf4+-pPSV37	9.82391	9.75333	9.93785
	∆Pf4_TetR-pXisF4	Pf4+-pPSV37	9.60206	9.42597	9.63682
	∆Pf4_TetR-pXisF4	Pf4+-pPSV37	8.66901	8.727	8.42597
	Pf4_TetR	∆Pf4-pPSV37	10.1249	10.0142	10.0792
	∆Pf4_TetR	∆Pf4-pPSV37	9.93785	9.98528	10.0142
	∆Pf4_TetR-pXisF4	∆Pf4-pPSV37	9.75333	9.12494	9.52288
	∆Pf4_TetR-pXisF4	∆Pf4-pPSV37	8.82391	8.60206	8.36798
PAO1 with TetR and GenR	Pf4_TetR	Pf4+-pPSV37	5.75333	5	5.36798
	∆Pf4_TetR	Pf4+-pPSV37	ND	ND	ND
	∆Pf4_TetR-pXisF4	Pf4+-pPSV37	8.10266	7.77815	8.01424
	∆Pf4_TetR-pXisF4	Pf4+-pPSV37	5.63682	5.60206	5.60206
	Pf4_TetR	∆Pf4-pPSV37	5.30103	5	4.82391
	∆Pf4_TetR	∆Pf4-pPSV37	ND	ND	ND
	∆Pf4_TetR-pXisF4	∆Pf4-pPSV37	7.12494	7.66901	7.727
	∆Pf4_TetR-pXisF4	∆Pf4-pPSV37	ND	ND	ND
	Donor	Recipient	Transfer fraction（%）
			Rep1	Rep2	Rep3
	Pf4_TetR	Pf4+-pPSV37	0.00459	0.00375	0.00389
	∆Pf4_TetR	Pf4+-pPSV37	ND	ND	ND
	∆Pf4_TetR-pXisF4	Pf4+-pPSV37	0.63333	0.692308	1.19231
	∆Pf4_TetR-pXisF4	Pf4+-pPSV37	0.0026	0.00324324	0.00387
	Pf4_TetR	∆Pf4-pPSV37	0.0015	0.0025	0.00167
	∆Pf4_TetR	∆Pf4-pPSV37	ND	ND	ND
	∆Pf4_TetR-pXisF4	∆Pf4-pPSV37	0.13333	1.16667	0.55172
	∆Pf4_TetR-pXisF4	∆Pf4-pPSV37	ND	ND	ND

## Sheet: FigureS2A
		Donor	Recipient	log10 c.f.u./mL
				Rep1	Rep2	Rep3	Rep4
PAO1 with GenR	\	Pf4_TetR	Parental-pPSV37	9.82391	9.82391	9.82391	9.8451
		∆Pf4_TetR	Parental-pPSV37	10	9.82391	10	9.63682
		Pf4_TetR ∆pilA	Parental-pPSV37	10.426	9.82391	10.1249	9.82391
		∆Pf4_TetR ∆pilA	Parental-pPSV37	10.426	10.301	10.2218	10.1249
		Pf4::TetR	Parental-pPSV37	10.1249	10.2218	9.60206	10.2218
	pXisF4	Pf4_TetR	Parental-pPSV37	10.4771	10.2389	10.1249	9.82391
		∆Pf4_TetR	Parental-pPSV37	10.2218	9.82391	10.1249	10.2218
		Pf4_TetR∆pilA	Parental-pPSV37	10.2218	10.2218	10.301	10
		∆Pf4_TetR ∆pilA	Parental-pPSV37	10	10.301	10.368	10.368
		Pf4::TetR	Parental-pPSV37	9.52288	9.82391	9.82391	10
PAO1 with TetR	\	Pf4_TetR	Parental-pPSV37	10.301	10.368	9.82391	9.82391
		∆Pf4_TetR	Parental-pPSV37	10.2218	10.5229	10.0142	9.82391
		Pf4_TetR ∆pilA	Parental-pPSV37	10.1357	10.426	10.2218	10
		∆Pf4_TetR ∆pilA	Parental-pPSV37	10.4771	10.5643	10.5643	10.1249
		Pf4::TetR	Parental-pPSV37	10.426	10	10.1357	10.2218
	pXisF4	Pf4_TetR	Parental-pPSV37	10.2218	9.56427	10	9.22185
		∆Pf4_TetR	Parental-pPSV37	7.82391	7.727	7.82391	7.36798
		Pf4_TetR∆pilA	Parental-pPSV37	10	10.2218	10.5229	10
		∆Pf4_TetR ∆pilA	Parental-pPSV37	9.82391	10	10.1249	10.1249
		Pf4::TetR	Parental-pPSV37	10	10	9.82391	10
PAO1 with TetR and GenR	\	Pf4_TetR	Parental-pPSV37	5.30103	5.47712	5.22185	5.36798
		∆Pf4_TetR	Parental-pPSV37	ND	ND	ND	ND
		Pf4_TetR ∆pilA	Parental-pPSV37	5.82391	5.77815	5.77815	5.42597
		∆Pf4_TetR ∆pilA	Parental-pPSV37	ND	ND	ND	ND
		Pf4::TetR	Parental-pPSV37	ND	ND	ND	ND
	pXisF4	Pf4_TetR	Parental-pPSV37	8.47712	8.52288	8.22185	7.82391
		∆Pf4_TetR	Parental-pPSV37	4.82391	5.22185	4.82391	4.52288
		Pf4_TetR∆pilA	Parental-pPSV37	7.82391	7.82391	8.36798	8.30103
		∆Pf4_TetR ∆pilA	Parental-pPSV37	ND	ND	ND	ND
		Pf4::TetR	Parental-pPSV37	ND	ND	ND	ND

[truncated: 4 more sheets: FigureS2H, FigureS3B, FigureS4C, FigureS4F]
